# Supplementary material for: Genotypic characterization of bacterial isolates causing urinary tract infections among adults at Kiambu Level 5 Hospital, Kenya: selected extended-spectrum β-lactamase genes and biofilm formation
Source: Access Microbiol. 2024 Feb 8;6(2):000632.v4. doi: 10.1099/acmi.0.000632.v4 (PMC10928394; doi:10.1099/acmi.0.000632.v4)
Supplement: Supplementary material 1 [file acmi-6-632.v4-s001.xlsx]

## Sheet: Ampicillin biofilm treatment
Amplicillin treatment activity results
Software Version	3.10.06
Experiment File Path:	C:\Users\UW-CMR\Desktop\Fred Kimunya Biofilm Assay\Biofilm_UTI_Experiment1_plate AMP_1010722.xpt
Protocol File Path:	C:\Users\UW-CMR\Desktop\Biofilm assay_UTI.prt
Plate Number	Plate 1
Date	2022-07-01
Time	17:03:15
Reader Type:	ELx808
Reader Serial Number:	Unknown
Reading Type	Reader
Procedure Details
Plate Type	96 WELL PLATE
Read	Absorbance Endpoint
	Full Plate
	Wavelengths: 630
	Read Speed: Normal
Layout
		1	2	3	4	5	6	7	8	9	10	11	12
	A	SPL1	SPL9	SPL17	SPL25	BLK	SPL1	SPL9	SPL17	SPL25	SPL33	SPL34	SPL35	Well ID
	B	SPL2	SPL10	SPL18	SPL26	BLK	SPL2	SPL10	SPL18	SPL26	SPL33	SPL34	SPL36	Well ID
	C	SPL3	SPL11	SPL19	SPL27	BLK	SPL3	SPL11	SPL19	SPL27	SPL33	SPL34	SPL37	Well ID
	D	SPL4	SPL12	SPL20	SPL28	BLK	SPL4	SPL12	SPL20	SPL28	SPL33	SPL34	SPL38	Well ID
	E	SPL5	SPL13	SPL21	SPL29	BLK	SPL5	SPL13	SPL21	SPL29	SPL33	SPL34	SPL39	Well ID
	F	SPL6	SPL14	SPL22	SPL30	BLK	SPL6	SPL14	SPL22	SPL30	SPL33	SPL34	SPL40	Well ID
	G	SPL7	SPL15	SPL23	SPL31	BLK	SPL7	SPL15	SPL23	SPL31	SPL33	SPL34	SPL41	Well ID
	H	SPL8	SPL16	SPL24	SPL32	BLK	SPL8	SPL16	SPL24	SPL32	SPL33	SPL34	SPL42	Well ID
Results
		1	2	3	4	5	6	7	8	9	10	11	12
	A	0.053	0.133	0.192	0.044	0.059	0.079	0.115	0.129	0.432	0.72	0.582	0.043	630
		-0.215	-0.135	-0.076	-0.224	-0.209	-0.189	-0.153	-0.139	0.164	0.452	0.314	-0.225	Blank 630
	B	0.114	0.214	0.084	0.071	0.067	0.06	0.071	0.077	0.105	0.985	0.687	0.084	630
		-0.154	-0.054	-0.184	-0.197	-0.201	-0.208	-0.197	-0.191	-0.163	0.717	0.419	-0.184	Blank 630
	C	0.396	0.435	0.24	0.207	0.167	0.198	0.271	0.184	0.151	0.338	0.218	0.357	630
		0.128	0.167	-0.028	-0.061	-0.101	-0.07	0.003	-0.084	-0.117	0.07	-0.05	0.089	Blank 630
	D	0.4	0.296	0.233	0.213	0.347	0.232	0.11	0.13	0.149	0.183	0.155	0.126	630
		0.132	0.028	-0.035	-0.055	0.079	-0.036	-0.158	-0.138	-0.119	-0.085	-0.113	-0.142	Blank 630
	E	0.469	0.386	0.385	0.374	0.366	0.217	0.205	0.213	0.244	0.174	0.15	0.116	630
		0.201	0.118	0.117	0.106	0.098	-0.051	-0.063	-0.055	-0.024	-0.094	-0.118	-0.152	Blank 630
	F	0.662	0.401	0.292	0.313	0.347	0.268	0.239	0.223	0.216	0.214	0.254	0.294	630
		0.394	0.133	0.024	0.045	0.079	0	-0.029	-0.045	-0.052	-0.054	-0.014	0.026	Blank 630
	G	0.429	0.553	0.352	0.49	0.524	0.417	0.415	0.428	0.229	0.199	0.162	0.26	630
		0.161	0.285	0.084	0.222	0.256	0.149	0.147	0.16	-0.039	-0.069	-0.106	-0.008	Blank 630
	H	0.744	0.643	0.459	0.63	0.269	0.098	0.405	0.428	0.429	0.332	0.056	0.234	630
		0.476	0.375	0.191	0.362	0.001	-0.17	0.137	0.16	0.161	0.064	-0.212	-0.034	Blank 630
Well ID	Name	Well	630	Count	Mean	Std Dev	CV (%)
BLK	Blank	A5	0.059	8	0.268	0.161	60.094
		B5	0.067
		C5	0.167
		D5	0.347
		E5	0.366
		F5	0.347
		G5	0.524
		H5	0.269
SPL1		A1	0.053	2	0.066	0.018	27.856
		A6	0.079
SPL2		B1	0.114	2	0.087	0.038	43.889
		B6	0.06
SPL3		C1	0.396	2	0.297	0.14	47.14
		C6	0.198
SPL4		D1	0.4	2	0.316	0.119	37.593
		D6	0.232
SPL5		E1	0.469	2	0.343	0.178	51.951
		E6	0.217
SPL6		F1	0.662	2	0.465	0.279	59.914
		F6	0.268
SPL7		G1	0.429	2	0.423	0.008	2.006
		G6	0.417
SPL8		H1	0.744	2	0.421	0.457	108.501
		H6	0.098
SPL9		A2	0.133	2	0.124	0.013	10.264
		A7	0.115
SPL10		B2	0.214	2	0.143	0.101	70.959
		B7	0.071
SPL11		C2	0.435	2	0.353	0.116	32.851
		C7	0.271
SPL12		D2	0.296	2	0.203	0.132	64.789
		D7	0.11
SPL13		E2	0.386	2	0.295	0.128	43.312
		E7	0.205
SPL14		F2	0.401	2	0.32	0.115	35.797
		F7	0.239
SPL15		G2	0.553	2	0.484	0.098	20.161
		G7	0.415
SPL16		H2	0.643	2	0.524	0.168	32.117
		H7	0.405
SPL17		A3	0.192	2	0.161	0.045	27.756
		A8	0.129
SPL18		B3	0.084	2	0.081	0.005	6.149
		B8	0.077
SPL19		C3	0.24	2	0.212	0.04	18.678
		C8	0.184
SPL20		D3	0.233	2	0.181	0.073	40.128
		D8	0.13
SPL21		E3	0.385	2	0.299	0.122	40.676
		E8	0.213
SPL22		F3	0.292	2	0.258	0.049	18.948
		F8	0.223
SPL23		G3	0.352	2	0.39	0.054	13.78
		G8	0.428
SPL24		H3	0.459	2	0.444	0.022	4.943
		H8	0.428
SPL25		A4	0.044	2	0.238	0.274	115.276
		A9	0.432
SPL26		B4	0.071	2	0.088	0.024	27.32
		B9	0.105
SPL27		C4	0.207	2	0.179	0.04	22.122
		C9	0.151
SPL28		D4	0.213	2	0.181	0.045	25.003
		D9	0.149
SPL29		E4	0.374	2	0.309	0.092	29.749
		E9	0.244
SPL30		F4	0.313	2	0.265	0.069	25.932
		F9	0.216
SPL31		G4	0.49	2	0.359	0.185	51.337
		G9	0.229
SPL32		H4	0.63	2	0.529	0.142	26.842
		H9	0.429
SPL33		A10	0.72	8	0.393	0.299	76.061
		B10	0.985
		C10	0.338
		D10	0.183
		E10	0.174
		F10	0.214
		G10	0.199
		H10	0.332
SPL34		A11	0.582	8	0.283	0.226	79.903
		B11	0.687
		C11	0.218
		D11	0.155
		E11	0.15
		F11	0.254
		G11	0.162
		H11	0.056
SPL35		A12	0.043	1	0.043	?????	?????
SPL36		B12	0.084	1	0.084	?????	?????
SPL37		C12	0.357	1	0.357	?????	?????
SPL38		D12	0.126	1	0.126	?????	?????
SPL39		E12	0.116	1	0.116	?????	?????
SPL40		F12	0.294	1	0.294	?????	?????
SPL41		G12	0.26	1	0.26	?????	?????
SPL42		H12	0.234	1	0.234	?????	?????

## Sheet: Ciprofloxacin treatment
Ciprofloxacin treatment activity results
Software Version	3.10.06
Experiment File Path:	C:\Users\UW-CMR\Desktop\New folder\Biofilm_UTI_Experiment1_plate CIP_22072022.xpt
Protocol File Path:	C:\Users\UW-CMR\Desktop\New folder\Biofilm assay_UTI_22072022.prt
Plate Number	Plate 1
Date	2022-07-22
Time	17:51:24
Reader Type:	ELx808
Reader Serial Number:	Unknown
Reading Type	Reader
Procedure Details
Plate Type	96 WELL PLATE
Read	Absorbance Endpoint
	Full Plate
	Wavelengths: 630
	Read Speed: Normal
Layout
		1	2	3	4	5	6	7	8	9	10	11	12
	A	SPL1	SPL1	SPL9	SPL9	SPL17	SPL17	SPL25	SPL25	BLK	SPL33	SPL34	SPL35
	B	SPL2	SPL2	SPL10	SPL10	SPL18	SPL18	SPL26	SPL26	BLK	SPL33	SPL34	SPL35
	C	SPL3	SPL3	SPL11	SPL11	SPL19	SPL19	SPL27	SPL27	BLK	SPL33	SPL34	SPL35
	D	SPL4	SPL4	SPL12	SPL12	SPL20	SPL20	SPL28	SPL28	BLK	SPL33	SPL34	SPL35
	E	SPL5	SPL5	SPL13	SPL13	SPL21	SPL21	SPL29	SPL29	BLK	SPL33	SPL34	SPL35
	F	SPL6	SPL6	SPL14	SPL14	SPL22	SPL22	SPL30	SPL30	BLK	SPL33	SPL34	SPL35
	G	SPL7	SPL7	SPL15	SPL15	SPL23	SPL23	SPL31	SPL31	BLK	SPL33	SPL34	SPL35
	H	SPL8	SPL8	SPL16	SPL16	SPL24	SPL24	SPL32	SPL32	BLK	SPL33	SPL34	SPL35
Results
		1	2	3	4	5	6	7	8	9	10	11	12
	A	1.271	0.562	0.121	0.077	0.533	0.415	0.705	0.368	0.036	0.155	0.261	0.334
		1.234	0.525	0.084	0.04	0.496	0.378	0.668	0.331	-0.001	0.118	0.224	0.297
	B	0.262	0.062	0.063	0.064	0.067	0.096	0.096	0.118	0.033	0.047	0.111	0.194
		0.225	0.025	0.026	0.027	0.03	0.059	0.059	0.081	-0.004	0.01	0.074	0.157
	C	0.282	0.058	0.085	0.118	0.079	0.082	0.085	0.093	0.037	0.057	0.093	0.149
		0.245	0.021	0.048	0.081	0.042	0.045	0.048	0.056	0	0.02	0.056	0.112
	D	0.729	0.08	0.079	0.084	0.084	0.07	0.087	0.062	0.034	0.06	0.111	0.147
		0.692	0.043	0.042	0.047	0.047	0.033	0.05	0.025	-0.003	0.023	0.074	0.11
	E	1.199	0.081	0.076	0.073	0.082	0.081	0.075	0.071	0.039	0.086	0.094	0.183
		1.162	0.044	0.039	0.036	0.045	0.044	0.038	0.034	0.002	0.049	0.057	0.146
	F	0.265	0.093	0.07	0.07	0.08	0.071	0.071	0.069	0.039	0.073	0.075	0.107
		0.228	0.056	0.033	0.033	0.043	0.034	0.034	0.032	0.002	0.036	0.038	0.07
	G	0.078	0.072	0.083	0.073	0.113	0.064	0.065	0.062	0.038	0.051	0.081	0.051
		0.041	0.035	0.046	0.036	0.076	0.027	0.028	0.025	0.001	0.014	0.044	0.014
	H	0.889	0.313	0.086	0.076	0.149	0.089	0.438	0.69	0.042	0.059	0.124	0.25
		0.852	0.276	0.049	0.039	0.112	0.052	0.401	0.653	0.005	0.022	0.087	0.213
Well ID	Name	Well	630	Count	Mean	Std Dev	CV (%)
BLK	Blank	A9	0.036	8	0.037	0.003	7.827
		B9	0.033
		C9	0.037
		D9	0.034
		E9	0.039
		F9	0.039
		G9	0.038
		H9	0.042
SPL1		A1	1.271	2	0.917	0.501	54.701
		A2	0.562
SPL2		B1	0.262	2	0.162	0.141	87.297
		B2	0.062
SPL3		C1	0.282	2	0.17	0.158	93.172
		C2	0.058
SPL4		D1	0.729	2	0.404	0.459	113.452
		D2	0.08
SPL5		E1	1.199	2	0.64	0.791	123.523
		E2	0.081
SPL6		F1	0.265	2	0.179	0.122	67.945
		F2	0.093
SPL7		G1	0.078	2	0.075	0.004	5.657
		G2	0.072
SPL8		H1	0.889	2	0.601	0.407	67.769
		H2	0.313
SPL9		A3	0.121	2	0.099	0.031	31.427
		A4	0.077
SPL10		B3	0.063	2	0.064	0.001	1.114
		B4	0.064
SPL11		C3	0.085	2	0.102	0.023	22.99
		C4	0.118
SPL12		D3	0.079	2	0.082	0.004	4.338
		D4	0.084
SPL13		E3	0.076	2	0.074	0.002	2.847
		E4	0.073
SPL14		F3	0.07	2	0.07	0	0
		F4	0.07
SPL15		G3	0.083	2	0.078	0.007	9.065
		G4	0.073
SPL16		H3	0.086	2	0.081	0.007	8.73
		H4	0.076
SPL17		A5	0.533	2	0.474	0.083	17.603
		A6	0.415
SPL18		B5	0.067	2	0.082	0.021	25.161
		B6	0.096
SPL19		C5	0.079	2	0.081	0.002	2.635
		C6	0.082
SPL20		D5	0.084	2	0.077	0.01	12.856
		D6	0.07
SPL21		E5	0.082	2	0.082	0.001	0.868
		E6	0.081
SPL22		F5	0.08	2	0.076	0.006	8.429
		F6	0.071
SPL23		G5	0.113	2	0.088	0.035	39.151
		G6	0.064
SPL24		H5	0.149	2	0.119	0.042	35.652
		H6	0.089
SPL25		A7	0.705	2	0.536	0.238	44.417
		A8	0.368
SPL26		B7	0.096	2	0.107	0.016	14.539
		B8	0.118
SPL27		C7	0.085	2	0.089	0.006	6.356
		C8	0.093
SPL28		D7	0.087	2	0.075	0.018	23.728
		D8	0.062
SPL29		E7	0.075	2	0.073	0.003	3.875
		E8	0.071
SPL30		F7	0.071	2	0.07	0.001	2.02
		F8	0.069
SPL31		G7	0.065	2	0.064	0.002	3.341
		G8	0.062
SPL32		H7	0.438	2	0.564	0.178	31.594
		H8	0.69
SPL33		A10	0.155	8	0.074	0.035	47.888
		B10	0.047
		C10	0.057
		D10	0.06
		E10	0.086
		F10	0.073
		G10	0.051
		H10	0.059
SPL34		A11	0.261	8	0.119	0.06	50.323
		B11	0.111
		C11	0.093
		D11	0.111
		E11	0.094
		F11	0.075
		G11	0.081
		H11	0.124
SPL35		A12	0.334	8	0.177	0.087	49.085
		B12	0.194
		C12	0.149
		D12	0.147
		E12	0.183
		F12	0.107
		G12	0.051
		H12	0.25

## Sheet: Sulfamethoxazole treatment
Sulfamethoxazole treatment activity results
Software Version	3.10.06
Experiment File Path:	C:\Users\UW-CMR\Desktop\New folder\Biofilm_UTI_Experiment1_plate SXT_22072022.xpt
Protocol File Path:	C:\Users\UW-CMR\Desktop\New folder\Biofilm assay_UTI_22072022.prt
Plate Number	Plate 1
Date	2022-07-22
Time	17:38:17
Reader Type:	ELx808
Reader Serial Number:	Unknown
Reading Type	Reader
Procedure Details
Plate Type	96 WELL PLATE
Read	Absorbance Endpoint
	Full Plate
	Wavelengths: 630
	Read Speed: Normal
Layout
		1	2	3	4	5	6	7	8	9	10	11	12
	A	SPL1	SPL1	SPL9	SPL9	SPL17	SPL17	SPL25	SPL25	BLK	SPL33	SPL34	SPL35	Well ID
	B	SPL2	SPL2	SPL10	SPL10	SPL18	SPL18	SPL26	SPL26	BLK	SPL33	SPL34	SPL35	Well ID
	C	SPL3	SPL3	SPL11	SPL11	SPL19	SPL19	SPL27	SPL27	BLK	SPL33	SPL34	SPL35	Well ID
	D	SPL4	SPL4	SPL12	SPL12	SPL20	SPL20	SPL28	SPL28	BLK	SPL33	SPL34	SPL35	Well ID
	E	SPL5	SPL5	SPL13	SPL13	SPL21	SPL21	SPL29	SPL29	BLK	SPL33	SPL34	SPL35	Well ID
	F	SPL6	SPL6	SPL14	SPL14	SPL22	SPL22	SPL30	SPL30	BLK	SPL33	SPL34	SPL35	Well ID
	G	SPL7	SPL7	SPL15	SPL15	SPL23	SPL23	SPL31	SPL31	BLK	SPL33	SPL34	SPL35	Well ID
	H	SPL8	SPL8	SPL16	SPL16	SPL24	SPL24	SPL32	SPL32	BLK	SPL33	SPL34	SPL35	Well ID
Results
		1	2	3	4	5	6	7	8	9	10	11	12
	A	0.065	0.063	0.066	0.066	0.091	0.058	0.062	0.08	0.041	0.089	0.065	0.068	630
		0.024	0.022	0.025	0.025	0.05	0.017	0.021	0.039	0	0.048	0.024	0.027	Blank 630
	B	0.144	0.072	0.062	0.067	0.055	0.065	0.078	0.069	0.046	0.058	0.095	0.069	630
		0.103	0.031	0.021	0.026	0.014	0.024	0.037	0.028	0.005	0.017	0.054	0.028	Blank 630
	C	0.094	0.066	0.075	0.078	0.057	0.061	0.049	0.057	0.031	0.05	0.068	0.078	630
		0.053	0.025	0.034	0.037	0.016	0.02	0.008	0.016	-0.01	0.009	0.027	0.037	Blank 630
	D	0.046	0.112	0.063	0.059	0.068	0.072	0.067	0.063	0.042	0.116	0.073	0.094	630
		0.005	0.071	0.022	0.018	0.027	0.031	0.026	0.022	0.001	0.075	0.032	0.053	Blank 630
	E	0.105	0.154	0.064	0.076	0.064	0.067	0.075	0.07	0.044	0.099	0.07	0.075	630
		0.064	0.113	0.023	0.035	0.023	0.026	0.034	0.029	0.003	0.058	0.029	0.034	Blank 630
	F	0.095	0.07	0.061	0.065	0.054	0.078	0.066	0.068	0.034	0.059	0.068	0.106	630
		0.054	0.029	0.02	0.024	0.013	0.037	0.025	0.027	-0.007	0.018	0.027	0.065	Blank 630
	G	0.057	0.074	0.063	0.069	0.056	0.059	0.069	0.068	0.051	0.061	0.067	0.1	630
		0.016	0.033	0.022	0.028	0.015	0.018	0.028	0.027	0.01	0.02	0.026	0.059	Blank 630
	H	0.227	0.074	0.06	0.066	0.054	0.065	0.063	0.068	0.04	0.095	0.053	0.068	630
		0.186	0.033	0.019	0.025	0.013	0.024	0.022	0.027	-0.001	0.054	0.012	0.027	Blank 630
Well ID	Name	Well	630	Count	Mean	Std Dev	CV (%)
BLK	Blank	A9	0.041	8	0.041	0.006	15.512
		B9	0.046
		C9	0.031
		D9	0.042
		E9	0.044
		F9	0.034
		G9	0.051
		H9	0.04
SPL1		A1	0.065	2	0.064	0.001	2.21
		A2	0.063
SPL2		B1	0.144	2	0.108	0.051	47.14
		B2	0.072
SPL3		C1	0.094	2	0.08	0.02	24.749
		C2	0.066
SPL4		D1	0.046	2	0.079	0.047	59.075
		D2	0.112
SPL5		E1	0.105	2	0.13	0.035	26.755
		E2	0.154
SPL6		F1	0.095	2	0.083	0.018	21.427
		F2	0.07
SPL7		G1	0.057	2	0.066	0.012	18.352
		G2	0.074
SPL8		H1	0.227	2	0.15	0.108	71.885
		H2	0.074
SPL9		A3	0.066	2	0.066	0	0
		A4	0.066
SPL10		B3	0.062	2	0.065	0.004	5.481
		B4	0.067
SPL11		C3	0.075	2	0.076	0.002	2.773
		C4	0.078
SPL12		D3	0.063	2	0.061	0.003	4.637
		D4	0.059
SPL13		E3	0.064	2	0.07	0.008	12.122
		E4	0.076
SPL14		F3	0.061	2	0.063	0.003	4.49
		F4	0.065
SPL15		G3	0.063	2	0.066	0.004	6.428
		G4	0.069
SPL16		H3	0.06	2	0.063	0.004	6.734
		H4	0.066
SPL17		A5	0.091	2	0.074	0.023	31.322
		A6	0.058
SPL18		B5	0.055	2	0.06	0.007	11.785
		B6	0.065
SPL19		C5	0.057	2	0.059	0.003	4.794
		C6	0.061
SPL20		D5	0.068	2	0.07	0.003	4.041
		D6	0.072
SPL21		E5	0.064	2	0.066	0.002	3.239
		E6	0.067
SPL22		F5	0.054	2	0.066	0.017	25.713
		F6	0.078
SPL23		G5	0.056	2	0.058	0.002	3.689
		G6	0.059
SPL24		H5	0.054	2	0.059	0.008	13.073
		H6	0.065
SPL25		A7	0.062	2	0.071	0.013	17.927
		A8	0.08
SPL26		B7	0.078	2	0.074	0.006	8.658
		B8	0.069
SPL27		C7	0.049	2	0.053	0.006	10.673
		C8	0.057
SPL28		D7	0.067	2	0.065	0.003	4.351
		D8	0.063
SPL29		E7	0.075	2	0.073	0.004	4.877
		E8	0.07
SPL30		F7	0.066	2	0.067	0.001	2.111
		F8	0.068
SPL31		G7	0.069	2	0.069	0.001	1.032
		G8	0.068
SPL32		H7	0.063	2	0.066	0.004	5.398
		H8	0.068
SPL33		A10	0.089	8	0.078	0.024	30.984
		B10	0.058
		C10	0.05
		D10	0.116
		E10	0.099
		F10	0.059
		G10	0.061
		H10	0.095
SPL34		A11	0.065	8	0.07	0.012	16.802
		B11	0.095
		C11	0.068
		D11	0.073
		E11	0.07
		F11	0.068
		G11	0.067
		H11	0.053
SPL35		A12	0.068	8	0.082	0.015	18.776
		B12	0.069
		C12	0.078
		D12	0.094
		E12	0.075
		F12	0.106
		G12	0.1
		H12	0.068

## Sheet: ceftriaxone treatment
Ceftriaxone treatment activity results
Software Version	3.10.06
Experiment File Path:	C:\Users\UW-CMR\Desktop\New folder\Biofilm_UTI_Experiment2_plate CRO_22072022.xpt
Protocol File Path:	C:\Users\UW-CMR\Desktop\New folder\Biofilm assay_UTI_22072022.prt
Plate Number	Plate 1
Date	2022-07-22
Time	17:36:04
Reader Type:	ELx808
Reader Serial Number:	Unknown
Reading Type	Reader
Procedure Details
Plate Type	96 WELL PLATE
Read	Absorbance Endpoint
	Full Plate
	Wavelengths: 630
	Read Speed: Normal
Layout
		1	2	3	4	5	6	7	8	9	10	11	12
	A	SPL1	SPL1	SPL9	SPL9	SPL17	SPL17	SPL25	SPL25	BLK	SPL33	SPL34	SPL35	Well ID
	B	SPL2	SPL2	SPL10	SPL10	SPL18	SPL18	SPL26	SPL26	BLK	SPL33	SPL34	SPL35	Well ID
	C	SPL3	SPL3	SPL11	SPL11	SPL19	SPL19	SPL27	SPL27	BLK	SPL33	SPL34	SPL35	Well ID
	D	SPL4	SPL4	SPL12	SPL12	SPL20	SPL20	SPL28	SPL28	BLK	SPL33	SPL34	SPL35	Well ID
	E	SPL5	SPL5	SPL13	SPL13	SPL21	SPL21	SPL29	SPL29	BLK	SPL33	SPL34	SPL35	Well ID
	F	SPL6	SPL6	SPL14	SPL14	SPL22	SPL22	SPL30	SPL30	BLK	SPL33	SPL34	SPL35	Well ID
	G	SPL7	SPL7	SPL15	SPL15	SPL23	SPL23	SPL31	SPL31	BLK	SPL33	SPL34	SPL35	Well ID
	H	SPL8	SPL8	SPL16	SPL16	SPL24	SPL24	SPL32	SPL32	BLK	SPL33	SPL34	SPL35	Well ID
Results
		1	2	3	4	5	6	7	8	9	10	11	12
	A	0.361	0.366	0.311	0.33	0.37	0.334	0.352	0.332	0.155	0.354	0.305	0.353	630
		0.113	0.118	0.063	0.082	0.122	0.086	0.104	0.084	-0.093	0.106	0.057	0.105	Blank 630
	B	0.324	0.352	0.312	0.305	0.267	0.224	0.339	0.309	0.283	0.273	0.402	0.341	630
		0.076	0.104	0.064	0.057	0.019	-0.024	0.091	0.061	0.036	0.025	0.154	0.093	Blank 630
	C	0.33	0.426	0.179	0.431	0.269	0.309	0.339	0.305	0.268	0.344	0.244	0.308	630
		0.082	0.178	-0.069	0.183	0.021	0.061	0.091	0.057	0.02	0.097	-0.004	0.06	Blank 630
	D	0.532	0.579	0.329	1.047	0.281	0.403	0.314	0.33	0.267	0.41	0.347	0.3	630
		0.284	0.331	0.081	0.799	0.034	0.155	0.066	0.082	0.019	0.163	0.1	0.052	Blank 630
	E	0.519	0.488	0.423	0.356	0.299	0.407	0.347	0.231	0.263	0.376	0.323	0.191	630
		0.271	0.24	0.175	0.108	0.051	0.16	0.1	-0.017	0.015	0.128	0.075	-0.057	Blank 630
	F	0.33	0.416	0.411	0.326	0.298	0.31	0.306	0.339	0.271	0.221	0.305	0.179	630
		0.082	0.169	0.164	0.078	0.05	0.062	0.058	0.091	0.023	-0.027	0.057	-0.069	Blank 630
	G	0.302	0.58	0.691	0.781	0.441	0.243	0.267	0.311	0.177	0.334	0.198	0.204	630
		0.054	0.332	0.444	0.533	0.193	-0.005	0.019	0.063	-0.071	0.086	-0.05	-0.044	Blank 630
	H	1.164	0.921	0.977	0.327	0.278	0.963	0.305	0.355	0.296	0.294	0.341	0.076	630
		0.916	0.673	0.729	0.079	0.03	0.715	0.057	0.107	0.048	0.046	0.093	-0.172	Blank 630
Well ID	Name	Well	630	Count	Mean	Std Dev	CV (%)
BLK	Blank	A9	0.155	8	0.248	0.052	20.901
		B9	0.283
		C9	0.268
		D9	0.267
		E9	0.263
		F9	0.271
		G9	0.177
		H9	0.296
SPL1		A1	0.361	2	0.363	0.004	0.973
		A2	0.366
SPL2		B1	0.324	2	0.338	0.02	5.858
		B2	0.352
SPL3		C1	0.33	2	0.378	0.068	17.958
		C2	0.426
SPL4		D1	0.532	2	0.555	0.033	5.983
		D2	0.579
SPL5		E1	0.519	2	0.504	0.022	4.354
		E2	0.488
SPL6		F1	0.33	2	0.373	0.061	16.303
		F2	0.416
SPL7		G1	0.302	2	0.441	0.197	44.575
		G2	0.58
SPL8		H1	1.164	2	1.042	0.172	16.482
		H2	0.921
SPL9		A3	0.311	2	0.321	0.013	4.192
		A4	0.33
SPL10		B3	0.312	2	0.308	0.005	1.604
		B4	0.305
SPL11		C3	0.179	2	0.305	0.178	58.423
		C4	0.431
SPL12		D3	0.329	2	0.688	0.508	73.794
		D4	1.047
SPL13		E3	0.423	2	0.389	0.047	12.163
		E4	0.356
SPL14		F3	0.411	2	0.369	0.06	16.31
		F4	0.326
SPL15		G3	0.691	2	0.736	0.064	8.647
		G4	0.781
SPL16		H3	0.977	2	0.652	0.46	70.494
		H4	0.327
SPL17		A5	0.37	2	0.352	0.025	7.232
		A6	0.334
SPL18		B5	0.267	2	0.245	0.03	12.385
		B6	0.224
SPL19		C5	0.269	2	0.289	0.028	9.787
		C6	0.309
SPL20		D5	0.281	2	0.342	0.086	25.224
		D6	0.403
SPL21		E5	0.299	2	0.353	0.076	21.634
		E6	0.407
SPL22		F5	0.298	2	0.304	0.008	2.791
		F6	0.31
SPL23		G5	0.441	2	0.342	0.14	40.938
		G6	0.243
SPL24		H5	0.278	2	0.621	0.484	78.061
		H6	0.963
SPL25		A7	0.352	2	0.342	0.014	4.135
		A8	0.332
SPL26		B7	0.339	2	0.324	0.021	6.547
		B8	0.309
SPL27		C7	0.339	2	0.322	0.024	7.466
		C8	0.305
SPL28		D7	0.314	2	0.322	0.011	3.514
		D8	0.33
SPL29		E7	0.347	2	0.289	0.082	28.382
		E8	0.231
SPL30		F7	0.306	2	0.323	0.023	7.236
		F8	0.339
SPL31		G7	0.267	2	0.289	0.031	10.766
		G8	0.311
SPL32		H7	0.305	2	0.33	0.035	10.714
		H8	0.355
SPL33		A10	0.354	8	0.326	0.06	18.559
		B10	0.273
		C10	0.344
		D10	0.41
		E10	0.376
		F10	0.221
		G10	0.334
		H10	0.294
SPL34		A11	0.305	8	0.308	0.063	20.484
		B11	0.402
		C11	0.244
		D11	0.347
		E11	0.323
		F11	0.305
		G11	0.198
		H11	0.341
SPL35		A12	0.353	8	0.244	0.097	39.608
		B12	0.341
		C12	0.308
		D12	0.3
		E12	0.191
		F12	0.179
		G12	0.204
		H12	0.076

## Sheet: Culture plates
				Examples of study isolate's colony morphologies
				Escherichia coli								Proteus mirabilis
					Staphylococcus aureus
